# Supplementary material for: A dual‐AAV approach restores fast exocytosis and partially rescues auditory function in deaf otoferlin knock‐out mice
Source: EMBO Mol Med. 2018 Dec 3;11(1):e9396. doi: 10.15252/emmm.201809396 (PMC6328916; doi:10.15252/emmm.201809396)
Supplement: Supplementary file 3 — Source Data for Expanded View [file EMMM-11-e9396-s003.zip]

Archive with 3 entries (2 files):
- Fig_EV4_source_data/
- Fig_EV4_source_data/EMM-2018-09396-V2-FigEV4C_PCR_ampliconAlignment.pdf
- Fig_EV4_source_data/EMM-2018-09396-V3-SourceData-FigEV4BD.pdf
